# Supplementary material for: Vibronic and Cation Spectra of Cyclopropylbenzene Conformer
Source: Molecules. 2026 May 14;31(10):1658. doi: 10.3390/molecules31101658 (PMC13209889; doi:10.3390/molecules31101658)
Supplement: Supplementary file 1 [file molecules-31-01658-s001.zip]

Archive with 1 entries (1 files):
- molecules-4290173-supplementary.pdf
